# Supplementary material for: Toxicity Investigations of (R)-3-Hydroxybutyrate Glycerides In Vitro and in Male and Female Rats
Source: Nutrients. 2022 Oct 21;14(20):4426. doi: 10.3390/nu14204426 (PMC9610502; doi:10.3390/nu14204426)
Supplement: Supplementary file 1 [file nutrients-14-04426-s001.zip]

Archive with 1 entries (1 files):
- nutrients-1948075-supplementary.pdf
